# Supplementary material for: Transistor‐Level Activation Functions via Two‐Gate Designs: From Analog Sigmoid and Gaussian Control to Real‐Time Hardware Demonstrations
Source: Adv Mater. 2025 Nov 24;38(21):e11018. doi: 10.1002/adma.202511018 (PMC13073066; doi:10.1002/adma.202511018)
Supplement: Supplementary file 2 — Supporting Information [file ADMA-38-e11018-s002.zip]

Archive with 3 entries (3 files):
- Code 1.py
- Code 2.py
- Code 3.c
