# Supplementary material for: Transistor‐Level Activation Functions via Two‐Gate Designs: From Analog Sigmoid and Gaussian Control to Real‐Time Hardware Demonstrations
Source: Adv Mater. 2025 Nov 24;38(21):e11018. doi: 10.1002/adma.202511018 (PMC13073066; doi:10.1002/adma.202511018)
Supplement: Supplementary file 2 — Supporting Information [file ADMA-38-e11018-s002.zip › Code 1.py]

Code 1 : Lung MRI Classification with LiteResNet-18 and Fixed vs. Tunable Activations

ENVIRONMENT:
  Python 3.x; PyTorch ≥ 2.0; torchvision ≥ 0.15; numpy; pandas; scikit-learn; Pillow; matplotlib
  Set random seeds for reproducibility across numpy, Python, and torch (CPU/GPU).
  Enable deterministic cuDNN where supported.

DATA:
  Dataset: 4 classes = {COVID, Normal, Lung_Opacity, Viral_Pneumonia}.
  Directory layout: each class has images under its class folder (arbitrary nesting allowed).
  Split: stratified 80% train / 20% test.

TRANSFORMS:
  TRAIN:  Resize(224×224) → RandomHorizontalFlip(p=0.5) → RandomRotation(±15°)
          → ToTensor() → Normalize(mean=[0.485,0.456,0.406], std=[0.229,0.224,0.225])
  TEST:   Resize(224×224) → ToTensor() → Normalize(same mean/std)

DATA LOADER:
  Batch size = 64; shuffle=True for train, False for test; num_workers as available.

MODEL (LiteResNet-18):
  Channels per stage: [16, 32, 64, 128]
  BasicBlock:
    Input: (C_in, H, W)
    Conv3×3(C_in→C_out, stride=s) → BN(C_out) → Activation
    Conv3×3(C_out→C_out, stride=1) → BN(C_out)
    Residual: identity if (s=1 and C_in=C_out); else Conv1×1(C_in→C_out, stride=s) with BN
    Add residual → Activation
  Network:
    Stem:   Conv3×3(3→16, s=1, p=1) → BN → Activation
    Layer1: 2 × BasicBlock(16→16, s=1)
    Layer2: 2 × BasicBlock(16→32, s=2)
    Layer3: 2 × BasicBlock(32→64, s=2)
    Layer4: 2 × BasicBlock(64→128, s=2)
    Head:   AdaptiveAvgPool2d(1×1) → Flatten → FC(128→4 logits)
  Initialization: Xavier/Glorot normal for Conv/FC; BN weight=1, bias=0.

ACTIVATIONS (three scenarios used for comparison):
  Fixed-Sigmoid:  y = 1 / (1 + exp(−x))                      (no trainable params)
  Fixed-Gaussian: y = exp(−(x − 0)² / (2·1²))                (μ=0, σ=1 fixed)
  Tunable-Sigmoid (per layer l):
      y = 1 / (1 + exp(−a_l · (x − b_l)))
      Trainable parameters: a_l (slope), b_l (shift)
      Initialization: a_l = 1.0, b_l = 0.0
      (Optional) Constrain a_l to a reasonable device-consistent range.

OPTIMIZATION:
  Loss: Cross-entropy
  Optimizer: Adam
  Parameter groups:
    • Backbone & fixed-activation models: lr = 3e-6, weight_decay = 1e-6
    • Tunable-Sigmoid:
        – all non-activation weights: lr = 3e-6, weight_decay = 1e-6
        – {a_l, b_l} for all layers: lr = 1e-5, weight_decay = 0
  Scheduler: StepLR( gamma = 0.99 per epoch )
  Epochs: 100
  Device: GPU if available; otherwise CPU

TRAINING LOOP (per epoch):
  For each batch (images, labels) in TRAIN:
    logits = model(images)
    loss = CrossEntropy(logits, labels)
    Backprop + optimizer.step()
  Step scheduler

EVALUATION (run each epoch on TEST):
  Compute:
    • Accuracy (%)
    • Macro Precision, Recall, F1 (sklearn)
    • Confusion matrix (4×4)
    • Per-class ROC curves (OVR) and AUC; macro-AUC
  Save:
    • metrics table: epoch, train_loss/acc, test_loss/acc, precision/recall/F1, MCC, kappa
    • confusion matrix (image or table)
    • ROC and PR curves (images and CSV/Excel with FPR/TPR/precision/recall arrays)
  For Tunable-Sigmoid only:
    • Log layer-wise {a_l, b_l} at the end of each epoch (table).

OUTPUT ARTIFACTS (suggested filenames/structure):
  outputs/lung/
    metrics.csv (or .xlsx)
    train_test_accuracy.png
    confusion_matrix_epoch{E}.png (optional each N epochs)
    roc_curves.xlsx (tabs per class, with FPR/TPR), pr_curves.xlsx (precision/recall)
    tunable_sigmoid_params.csv  (layer, epoch, a, b)
