# Supplementary material for: Transistor‐Level Activation Functions via Two‐Gate Designs: From Analog Sigmoid and Gaussian Control to Real‐Time Hardware Demonstrations
Source: Adv Mater. 2025 Nov 24;38(21):e11018. doi: 10.1002/adma.202511018 (PMC13073066; doi:10.1002/adma.202511018)
Supplement: Supplementary file 2 — Supporting Information [file ADMA-38-e11018-s002.zip › Code 2.py]

Code 2 : RBF Regression for Weather Forecasting with Measured σ and K Sweep

ENVIRONMENT:
  Python 3.x; numpy; pandas; scikit-learn; matplotlib
  Set random seeds for numpy/sklearn reproducibility.

DATA INGEST:
  Input file: weather2.csv  → parse into a table with columns:
    timestamp (UTC) and variables: temperature, apparent_temperature, humidity, wind_speed
  Convert timestamp to timezone-naïve UTC and sort ascending.

SPLIT:
  Train interval: 2010-01-01 to 2014-12-31 (inclusive)
  Test interval : 2015-01-01 to 2015-12-31 (inclusive)
  Variables to model independently: {temp, apparent_temp, humidity, wind_speed}

SUPERVISED WINDOWING:
  look_back = 10
  For each variable v:
    Let s[0..T] be the sorted series values.
    Construct pairs:
      X[t] = [ s[t−10], …, s[t−1] ]  (length = 10)
      y[t] = s[t]
    Build X_train, y_train from train interval; X_test, y_test from test interval.

STANDARDIZATION:
  Fit StandardScaler on X_train and y_train (y as column vector).
  Transform X_train, y_train, X_test, y_test separately using train scalers.

KERNEL CENTERS:
  For each K ∈ {3, 10, 80, 200}:
    Fit KMeans(n_clusters=K, random_state=0, n_init=10) on X_train to get centers C[1..K].

MEASURED SIGMA LIST:
  Obtain measured device-based σ_meas[1..80], sorted ascending, numeric range ~[0.5, 1.45].
  For each K:
    If K == 80:
      σ_k = σ_meas[k] for k=1..80
    If K < 80:
      Select K indices evenly spaced over [1..80] (e.g., linspace) and take those σ values
    If K > 80:
      Tile or interpolate σ_meas to length K (keep min/max within measured range)
    Result: per-kernel σ[1..K]

RBF MODEL:
  Feature map (for any batch X):
    Φ[i,k] = exp( − || X_i − C_k ||² / (2·σ_k²) )   for k = 1..K
  Augment with bias column of ones: G = [Φ | 1]
  Fit output weights w by linear least squares on TRAIN:
    w = argmin || G_train · w − y_train ||²   (use np.linalg.lstsq)

PREDICTION:
  For TEST:
    Φ_test via C_k, σ_k  → G_test = [Φ_test | 1]
    y_pred = G_test · w

EVALUATION (per variable v and per K):
  Compute:
    • MSE = mean( (y_test − y_pred)² )
    • MAE = mean( |y_test − y_pred| )
    • R²  = 1 − SS_res/SS_tot
  Save metrics row: {variable, K, MSE, MAE, R²}
  Diagnostics/plots to save:
    • Predicted vs Actual time trace (subset for visualization)
    • Scatter: Actual (x) vs Predicted (y) (especially for K=80)
    • Curves: R² vs K; optionally MSE/MAE vs K

NON-IDEALITY SENSITIVITY (Supplementary only; optional):
  Define bounded perturbations Δσ with relative amplitude up to ±30%, then clamp σ to [min(σ_meas), max(σ_meas)].
  For a grid of distortion levels:
    – Build σ′_k = clamp( σ_k · (1 + ε_k) ), with ε_k ∼ N(0, v) or sinusoidal pattern over k
    – Recompute y_pred and record prediction MSE
    – Also compute kernel-MSE = mean_k( (σ′_k − σ_k)² )
  Plot kernel-MSE vs prediction-MSE and save as figure/table.

OUTPUT ARTIFACTS:
  outputs/weather/
    metrics_by_K.csv  (rows: variable, K, MSE, MAE, R²)
    plots/: r2_vs_k.png, mae_vs_k.png, mse_vs_k.png
    plots/: per-variable predicted_vs_actual_K{K}.png, scatter_actual_vs_pred_K80.png
    (optional) sensitivity/: kernel_mse_vs_pred_mse.png and CSV tables
