# Supplementary material for: Transistor‐Level Activation Functions via Two‐Gate Designs: From Analog Sigmoid and Gaussian Control to Real‐Time Hardware Demonstrations
Source: Adv Mater. 2025 Nov 24;38(21):e11018. doi: 10.1002/adma.202511018 (PMC13073066; doi:10.1002/adma.202511018)
Supplement: Supplementary file 2 — Supporting Information [file ADMA-38-e11018-s002.zip › Code 3.c]

Code 3: Hardware implementation of the IRIS classification.
int main(void)
{
bool erase_bonds;
    ret_code_t err_code;
    //nrf_gpio_cfg_output(CHECK_PIN);
    // Initialize.
    pin_init();
    log_init();
    timers_init();
    init_clock();
    printf("check0");

    SEGGER_RTT_Init();
    uart_init();

    setDACA(2048);
    setDACB(2048);    
    setDACA1(2048);
    setDACB1(2048-16*64);

    volatile uint8_t SG = 15;
 

    int c = 1;
    volatile float voltage = 0;
    char acIn[8];
    uint8_t acOut[8];
    uint8_t index = 0;
    unsigned NumBytes;
    uint8_t DATAA[32];
    char DATAA_OLED[32];

    nrf_delay_ms(1000);
    // Enter main loop.
    for (;;)
    {
        //idle_state_handle();

        while (!SEGGER_RTT_HasKey()&&(app_uart_get(&acIn[0]) != NRF_SUCCESS));
        
        index = 0;
        
        if(!SEGGER_RTT_HasKey())
        {
        do
        {
        index += 1;
        while(app_uart_get(&acIn[index]) != NRF_SUCCESS);
        }while(acIn[index] != '\r');
        }
        
        if(!SEGGER_RTT_HasKey()) NumBytes = index + 1;
        else 
        {
        NumBytes = sizeof(acIn);
        NumBytes = SEGGER_RTT_Read(0, &acIn[0], NumBytes);
        }

        if (NumBytes)
        {
            if(acIn[0] == 'L')
            {
                    if (NumBytes == 3) voltage = (acIn[1] - 48); // Multi-digitvoltage
                    else if (NumBytes == 4) voltage = ((acIn[1] - 48) * 10 + (acIn[2] - 48)); // Multi-digitvoltage
                    else if (NumBytes == 5) voltage = ((acIn[1] - 48) * 100 + (acIn[2] - 48) * 10 + (acIn[3] - 48)); // Multi-digitvoltage

                    printf("Sepal Width: %.1f \n", DATASET[(int)voltage][0]);
                    printf("Sepal Length: %.1f \n", DATASET[(int)voltage][1]);
                    printf("Petal Width: %.1f \n", DATASET[(int)voltage][2]);
                    printf("Petal length: %.1f \n", DATASET[(int)voltage][3]);
                    nrf_delay_ms(500);
                     operating(c-48, 2048+3*64-(int)((weighted[(int)voltage][0]*15)*64),2048-(int)((weighted[(int)voltage][1]*15)*64));
            }
            
        }
    }
}
